# Supplementary material for: Regulators of Autophagosome Formation in Drosophila Muscles
Source: PLoS Genet. 2015 Feb 18;11(2):e1005006. doi: 10.1371/journal.pgen.1005006 (PMC4334200; doi:10.1371/journal.pgen.1005006)
Supplement: S1 Table — D. melanogaster genes (column A) are matched to their human orthologs (column B). SSMD scores (column C) are listed for each amplicon (column D). The data is organized into two tabs. The first shows all of the screened amplicons that were derived from the human autophagy interaction network [16]. The second tab lists additional genes and amplicons included on the screening plates. (XLSX) [file pgen.1005006.s001.xlsx]

## Sheet: screened AIN orthologs  
Gene Symbol (D.m)	Gene Symbol (H.s)	SSMD	amplicon
14-3-3epsilon	YWHAE	0.343024	DRSC30989
14-3-3epsilon	YWHAE	-0.819604	DRSC40836
Aats-thr	TARS	0.475489	DRSC02843
Aats-thr	TARS	-0.113326	DRSC41145
Aats-val	VARS	0.854041	DRSC41217
Aats-val	VARS	-0.167211	DRSC06864
Aats-val	VARS	-0.488066	DRSC33384
ade2	PFAS	1.74909	DRSC03480
ade2	PFAS	1.27809	DRSC41147
alc	PRKAB1/2	0.165936	DRSC33285
alc	PRKAB1/2	-0.185487	DRSC33286
Aldh	ALDH2	0.233626	DRSC41148
Aldh	ALDH2	-0.169978	DRSC02717
alphaCop	COPA	3.14911	DRSC30831
alphaCop	COPA	-0.214352	DRSC08706
alphaCop	COPA	-0.612804	DRSC30832
aPKC	PRKCI	1.56656	DRSC29936
aPKC	PRKCI	0.315798	DRSC37031
aPKC	PRKCI	-0.160482	DRSC07639
asparagine-synthetase	ASNS	0.406797	DRSC41150
asparagine-synthetase	ASNS	-0.245127	DRSC11468
asparagine-synthetase	ASNS	-0.278319	DRSC41149
Atg1	ULK1/ULK2	-0.17489	DRSC09809
Atg1	ULK1/ULK2	-1.42341	DRSC09810
Atg1	ULK1/ULK2	-1.72858	DRSC37017
Atg12	ATG12	0.113292	DRSC41151
Atg12	ATG12	-4.56703	DRSC09803
Atg13	ATG13	-1.73477	DRSC16228
Atg18	WIPI1/WIPI2	-0.123894	DRSC31851
Atg18	WIPI1/WIPI2	-1.38905	DRSC31850
Atg18	WIPI1/WIPI2	-1.63308	DRSC10943
Atg2	ATG2A/ATG2B	0.0259905	DRSC03480
Atg2	ATG2A/ATG2B	-1.32312	DRSC40921
Atg2	ATG2A/ATG2B	-2.19129	DRSC41152
Atg2	ATG2A/ATG2B	-3.84509	DRSC08273
Atg4	ATG4A/B/C/D	0.665701	DRSC41153
Atg4	ATG4A/B/C/D	0.315369	DRSC28580
atg4	ATG4A/B/C/D	0.278872	DRSC00656
Atg5	ATG5	0.19047	DRSC41154
Atg5	ATG5	-0.275935	DRSC40922
Atg5	ATG5	-1.19913	DRSC18112
Atg6	BECN1	-0.0596252	DRSC41155
Atg6	BECN1	-0.604164	DRSC15798
Atg6	BECN1	-1.67157	DRSC24442
Atg7	ATG7	0.198467	DRSC38117
Atg7	ATG7	-0.196639	DRSC40920
Atg7	ATG7	-1.00743	DRSC06937
Atg8a	GABARAP/GABARAPL1/L2/L3/MAP1LC3A/B/C	0.883365	DRSC18024
Atg8a	GABARAP/GABARAPL1/L2/L3/MAP1LC3A/B/C	-0.00101941	DRSC40874
Atg8a	GABARAP/GABARAPL1/L2/L3/MAP1LC3A/B/C	-0.165553	DRSC24298
Atg8b	GABARAP/GABARAPL1/L2/L3/MAP1LC3A/B/C	0.831375	DRSC14501
Atg8b	GABARAP/GABARAPL1/L2/L3/MAP1LC3A/B/C	0.246265	DRSC24428
Atg8b	GABARAP/GABARAPL1/L2/L3/MAP1LC3A/B/C	0.212187	DRSC41156
Atg9	ATG9A/B	-0.117393	DRSC38119
Atg9	ATG9A/B	-1.09219	DRSC38118
Atg9	ATG9A/B	-3.16364	DRSC06848
Aut1	ATG3	0.0998277	DRSC41157
Aut1	ATG3	-0.568729	DRSC21758
Aut1	ATG3	-0.593441	DRSC29687
beta'Cop	COPB2	-0.0717555	DRSC30702
beta'Cop	COPB2	-0.481612	DRSC30701
beta'Cop	COPB2	-0.791567	DRSC26650
bur	GMPS	0.0498215	DRSC41161
bur	GMPS	0.00320622	DRSC03163
Caf1	RBBP7	0.289565	DRSC37396
Caf1	RBBP7	0.0848311	DRSC40758
Caf1	RBBP7	-0.734491	DRSC16596
Cam	CALM1	0.237533	DRSC36150
Cam	CALM1	0.0253502	DRSC41162
Cap	SMC3	1.08626	DRSC41163
Cap	SMC3	0.0687862	DRSC20227
car	VPS33A	0.213541	DRSC40940
car	VPS33A	-0.893579	DRSC26230
Cctgamma	CCT3	1.24302	DRSC40938
Cctgamma	CCT3	1.1109	DRSC41164
Cctgamma	CCT3	-0.0433382	DRSC16602
Cdc37	CDC37	0.936006	DRSC08648
Cdc37	CDC37	0.584592	DRSC27723
Cdc37	CDC37	0.0202106	DRSC38011
CG10080	VPRBP	0.170931	DRSC32026
CG10080	VPRBP	-0.559593	DRSC32025
CG10253	AGPS	0.366722	DRSC41165
CG10253	AGPS	-0.504936	DRSC26742
CG10253	AGPS	-1.59015	DRSC05984
CG11198	ACACA	0.0681256	DRSC30763
CG11198	ACACA	0.0260273	DRSC30764
CG12360	TRABD	-0.63343	DRSC41167
CG12360	TRABD	-0.657319	DRSC14505
CG12703	ABCD3	0.417201	DRSC41168
CG12703	ABCD3	0.373674	DRSC19488
CG12703	ABCD3	0.247378	DRSC29341
CG1347	RB1CC1	-0.703812	DRSC41170
CG1347	RB1CC1	-2.84123	DRSC12221
CG13745	FANCI/KIAA1794	-0.0546901	DRSC06416
CG13745	FANCI/KIAA1794	-2.79378	DRSC41171
CG14476	GANAB	0.72995	DRSC21036
CG14476	GANAB	0.134091	DRSC39411
CG14476	GANAB	-0.311419	DRSC39381
CG14508	CYC1	0.0415563	DRSC41172
CG14508	CYC1	-0.307787	DRSC22096
CG14508	CYC1	-0.349396	DRSC28229
CG17259	SARS	0.32697	DRSC41173
CG17259	SARS	0.235268	DRSC00496
CG1749	UBE1DC1	-0.0194425	DRSC19775
CG1749	UBE1DC1	-0.0389746	DRSC41174
CG1749	UBE1DC1	-0.258396	DRSC38214
CG17514	GCN1L1	1.40329	DRSC41175
CG17514	GCN1L1	0.12294	DRSC20986
CG17514	GCN1L1	-0.525932	DRSC38770
CG17698	CAMKK2	0.487741	DRSC41176
CG17698	CAMKK2	0.0521469	DRSC36965
CG17698	CAMKK2	0.0202953	DRSC11907
CG31033	ATG16L1	-0.0184932	DRSC41179
CG31033	ATG16L1	-0.684328	DRSC15300
CG31033	ATG16L1	-6.49128	DRSC15052
CG31048	DOCK1	1.97504	DRSC14373
CG31048	DOCK1	0.759587	DRSC36488
CG31048	DOCK1	-1.30973	DRSC14881
CG31251	NUDCD3	0.343609	DRSC41180
CG31251	NUDCD3	-0.133868	DRSC16247
CG31855	DDA1	0.681042	DRSC25858
CG31855	DDA1	0.213009	DRSC41181
CG31855	DDA1	-1.88532	DRSC02968
CG31935	RAB3GAP1	-1.20868	DRSC00291
CG31935	RAB3GAP1	-0.611915	DRSC28988
CG32226	TECPR1	0.528155	DRSC10323
CG32226	TECPR1	-0.503318	DRSC28370
CG32226	TECPR1	-0.634878	DRSC10645
CG33123	LARS	0.00897313	DRSC32060
CG33123	LARS	-0.269373	DRSC32059
CG33123	LARS	-0.409658	DRSC00581
CG33214	GLG1	0.356925	DRSC11815
CG33214	GLG1	0	DRSC11816
CG33214	GLG1	-0.0859257	DRSC36385
CG3590	ADSL	1.25456	DRSC41182
CG3590	ADSL	0.198851	DRSC15500
CG3803	COX15	0.0399577	DRSC39915
CG3803	COX15	-0.0946164	DRSC04420
CG3803	COX15	-0.665665	DRSC41183
CG41099	ANKFY1	-0.664884	DRSC41184
CG41099	ANKFY1	0.117586	DRSC38767
CG41099	ANKFY1	-0.534347	DRSC21051
CG42233	WDR22	1.3077	DRSC24948
CG42233	WDR22	0.77793	DRSC15416
CG42233	WDR22	-0.148125	DRSC26880
Cul-3	CUL3	0.886037	DRSC38391
Cul-3	CUL3	0	DRSC27885
CG42668	OSBPL8	0.366459	DRSC41185
CG42668	OSBPL8	-0.212565	DRSC28849
CG42668	OSBPL8	-0.388424	DRSC15712
CG4332	CLPTM1L	0.484146	DRSC41186
CG4332	CLPTM1L	0.307731	DRSC19890
CG4332	CLPTM1L	0.0789225	DRSC39702
CG4389	HADHA	-0.0124616	DRSC01994
CG4389	HADHA	-0.0192691	DRSC41187
CG4389	HADHA	-0.28163	DRSC37108
CG4572	CPVL	0.0937353	DRSC40944
CG4572	CPVL	0.0127791	DRSC15603
CG4572	CPVL	-0.237361	DRSC41188
CG4644	POLRMT	0.0955653	DRSC37478
CG4644	POLRMT	0	DRSC41189
CG4644	POLRMT	-0.413704	DRSC00660
CG4769	CYC1	-0.183996	DRSC10447
CG4769	CYC1	-0.249553	DRSC41190
CG4769	CYC1	-0.368014	DRSC29221
CG5103	TKT	0.00884596	DRSC41191
CG5103	TKT	-0.696676	DRSC10481
CG5366	CAND1	0.246145	DRSC37484
CG5366	CAND1	-0.221634	DRSC01992
CG5366	CAND1	-0.626855	DRSC41192
CG5660	VARS	-0.0780692	DRSC41193
CG5660	VARS	-0.346555	DRSC10535
CG5706	FARSB	0.386199	DRSC26218
CG5706	FARSB	-0.0659779	DRSC15859
CG5706	FARSB	-0.0662115	DRSC41194
CG6114	BRSK2	0.689472	DRSC36905
CG6114	BRSK2	0.361988	DRSC36904
CG6114	BRSK2	-1.63462	DRSC10590
CG6116	UVRAG	0.135753	DRSC32079
CG6116	UVRAG	0.267573	DRSC32080
CG6116	UVRAG	-0.202533	DRSC02932
CG6199	PLOD3	0.0593234	DRSC41195
CG6199	PLOD3	-0.571298	DRSC10601
CG6199	PLOD3	-0.956799	DRSC10602
CG6512	AFG3L2	0.0332092	DRSC34403
CG6512	AFG3L2	-0.469795	DRSC34402
CG6724	WDR12	0.553675	DRSC41196
CG6724	WDR12	-0.26368	DRSC02983
CG6776	GSTO1	0.26808	DRSC41197
CG6776	GSTO1	-0.194399	DRSC10710
CG6904	GYS1	0.0324392	DRSC41198
CG6904	GYS1	-1.52975	DRSC16130
CG7033	CCT2	0.316978	DRSC18415
CG7033	CCT2	0.214441	DRSC40662
CG7053	ATG101/C12orf44	-0.839324	DRSC41199
CG7053	ATG101/C12orf44	-0.622391	DRSC20020
CG7112	RABGAP1/1L	-0.546097	DRSC41200
CG7112	RABGAP1/1L	-0.931458	DRSC10771
CG8036	TKT	0.528693	DRSC41201
CG8036	TKT	-0.196813	DRSC16366
CG8678	WIPI1/WIPI2	0.00185707	DRSC03108
CG8678	WIPI1/WIPI2	-0.812058	DRSC28594
CG8678	WIPI1/WIPI2	-0.722941	DRSC41204
CG8798	LONP1	0.718529	DRSC41205
CG8798	LONP1	-0.0116536	DRSC26015
CG8798	LONP1	-0.0318086	DRSC11049
CG8858	KIAA0368	0.761351	DRSC41206
CG8858	KIAA0368	0.196987	DRSC07290
CG9485	AGL	1.59557	DRSC04557
CG9485	AGL	0.712367	DRSC41207
CG9784	INPP5K	1.06607	DRSC41208
CG9784	INPP5K	0.46368	DRSC20210
CG9784	INPP5K	0.0718493	DRSC28204
Chc	CLTC	0.389472	DRSC34419
Chc	CLTC	-0.501794	DRSC34418
Chc	CLTC	-0.973117	DRSC20229
cher	FLNA	0.647692	DRSC41209
cher	FLNA	0.479463	DRSC27625
cher	FLNA	0.0910605	DRSC40768
cln3	CLN3	0.0699075	DRSC41211
cln3	CLN3	-0.0182571	DRSC10520
cln3	CLN3	-0.141639	DRSC27270
comt	NSF	0.306213	DRSC33299
comt	NSF	0.0402595	DRSC25218
comt	NSF	-0.139183	DRSC33298
CPTI	CPT1A	0.549001	DRSC07351
CPTI	CPT1A	0.140066	DRSC41212
CPTI	CPT1A	0.122068	DRSC41213
Cul-2	CUL2	0.418558	DRSC38375
Cul-2	CUL2	-0.556662	DRSC03710
Cul-2	CUL2	-0.510344	DRSC38374
Cul-3	CUL3	0.398459	DRSC41215
Cul-3	CUL3	0.28093	DRSC41214
DIP2	DIP2B	-0.107371	DRSC41216
DIP2	DIP2B	-0.117798	DRSC36466
DIP2	DIP2B	-0.439854	DRSC08582
dre4	SUPT16H	0.466247	DRSC33008
dre4	SUPT16H	0.563853	DRSC33007
dre4	SUPT16H	-0.504115	DRSC08714
eIF3-S10	EIF3S10	0.237618	DRSC30922
eIF3-S10	EIF3S10	-0.167224	DRSC28481
eIF3-S10	EIF3S10	0.552985	DRSC30921
Elf	GSPT1	0.118614	DRSC32120
Elf	GSPT1	-0.0629809	DRSC32119
Elf	GSPT1	-0.989235	DRSC03322
emb	XPO1	0.112456	DRSC33027
emb	XPO1	-0.136001	DRSC33028
emb	XPO1	-0.253308	DRSC03528
endoB	SH3GLB1	-0.00573285	DRSC36301
endoB	SH3GLB1	-0.0262832	DRSC07345
esn	PRICKLE2	-0.00717456	DRSC41218
esn	PRICKLE2	0.182563	DRSC35726
esn	PRICKLE2	-0.37396	DRSC07612
foxo	FOXO3a	0.508112	DRSC37549
foxo	FOXO3a	0.00981937	DRSC40808
foxo	FOXO3a	-0.116519	DRSC15463
galectin	LGALS7	-0.122711	DRSC41219
galectin	LGALS7	-0.495261	DRSC00305
Galpha49B	GNAQ	0.943829	DRSC41220
Galpha49B	GNAQ	0.0728786	DRSC07432
Galpha49B	GNAQ	0.0397899	DRSC25341
garz	GBF1	0.0211956	DRSC32127
garz	GBF1	-0.584879	DRSC32128
garz	GBF1	-3.22845	DRSC07193
Gfat1	GFPT1	2.21376	DRSC29612
Gfat1	GFPT1	0.472827	DRSC41221
Gfat1	GFPT1	-0.139748	DRSC21219
Gfat2	GFPT1	0.512687	DRSC35756
Gfat2	GFPT1	0.182727	DRSC26948
Gfat2	GFPT1	-0.411573	DRSC14598
G-ialpha65A	GNAI2	0.274051	DRSC37302
G-ialpha65A	GNAI2	0.0371684	DRSC28521
G-ialpha65A	GNAI2	-0.261836	DRSC11168
gish	CSNK1G3	0.120321	DRSC16154
gish	CSNK1G3	-0.0318407	DRSC34550
gish	CSNK1G3	-2.14007	DRSC40750
G-oalpha47A	GNAI2	0	DRSC37303
G-oalpha47A	GNAI2	-0.275921	DRSC29710
Gos28	GOSR1	0.443378	DRSC41224
Gos28	GOSR1	0.0511943	DRSC22859
Gp93	HSP90B1	2.69756	DRSC15827
Gp93	HSP90B1	1.33933	DRSC41225
Gp93	HSP90B1	0.273571	DRSC27798
grp	CHEK1	0.183513	DRSC37316
grp	CHEK1	0.0751265	DRSC37018
grp	CHEK1	-0.424876	DRSC40694
Hel25E	DDX39B	-0.679337	DRSC30680
Hel25E	DDX39B	-1.06363	DRSC30679
Hel25E	DDX39B	-2.89953	DRSC28348
hpo	STK3	0.360976	DRSC36310
hpo	STK3	-0.24085	DRSC36871
hpo	STK3	-0.96236	DRSC06065
ik2	TBK1	0.197352	DRSC03550
ik2	TBK1	0.192396	DRSC36795
ik2	TBK1	0.0323731	DRSC41226
ird1	PIK3R4	0.00221198	DRSC36917
ird1	PIK3R4	-0.031919	DRSC36462
ird1	PIK3R4	-0.12911	DRSC16553
Khc	KIF5B	-0.0429731	DRSC31941
Khc	KIF5B	-0.952083	DRSC24335
Khc	KIF5B	-0.979159	DRSC31942
lea	MYOM1	0.777053	DRSC00377
lea	MYOM1	0.100062	DRSC00378
lea	MYOM1	-0.281387	DRSC00686
lkb1	STK11	0.258044	DRSC31372
lkb1	STK11	0.158636	DRSC16481
lkb1	STK11	-0.489689	DRSC36926
mbc	DOCK1	0.349609	DRSC41227
mbc	DOCK1	-0.0201943	DRSC16995
mbc	DOCK1	-0.31068	DRSC36492
Mcm2	MCM2	-0.00353537	DRSC35834
Mcm2	MCM2	-0.521071	DRSC41228
Mcm2	MCM2	-0.53924	DRSC26612
Mhc	MYH2	0.202038	DRSC34449
Mhc	MYH2	-0.0204984	DRSC34448
Mhc	MYH2	-1.10832	DRSC25959
Mpk2	MAPK14	1.59397	DRSC37322
Mpk2	MAPK14	-0.0586068	DRSC16743
Mpk2	MAPK14	-0.322836	DRSC36706
Nat1	NARG1	1.34988	DRSC31890
Nat1	NARG1	-0.0710827	DRSC19440
Nat1	NARG1	-0.287807	DRSC31889
Nedd4	NEDD4	1.31474	DRSC36367
Nedd4	NEDD4	0.0503837	DRSC38426
Nedd4	NEDD4	-0.0505134	DRSC26365
Nek2	NEK7	1.31158	DRSC26714
Nek2	NEK7	0.722127	DRSC18124
Nek2	NEK7	0.27926	DRSC37047
niki	NEK9	0.270768	DRSC31199
niki	NEK9	-0.136039	DRSC36953
niki	NEK9	-0.280879	DRSC14285
Nipsnap	GBAS/NIPSNAP1	0.670286	DRSC20169
Nipsnap	GBAS/NIPSNAP1	0.620227	DRSC41231
Nsf2	NSF	1.14888	DRSC41232
Nsf2	NSF	-0.146576	DRSC22104
Nsf2	NSF	-0.171399	DRSC27428
nudC	NUDC	0.0663025	DRSC11097
nudC	NUDC	0.0177852	DRSC11096
nudC	NUDC	-0.00949103	DRSC35899
Nup154	NUP155	0.184229	DRSC40143
Nup154	NUP155	-0.223255	DRSC26396
Nup154	NUP155	-1.30637	DRSC34700
Nup44A	SEH1L	0.193196	DRSC07248
Nup44A	SEH1L	-0.0249452	DRSC35901
Nup44A	SEH1L	-0.485853	DRSC28141
Parp	PARP1	0.183835	DRSC07778
Parp	PARP1	0.119215	DRSC31321
Parp	PARP1	-0.175828	DRSC07725
Pfk	PFKL/PFKP	3.02242	DRSC34584
Pfk	PFKL/PFKP	0.181067	DRSC07506
Pfk	PFKL/PFKP	-0.245981	DRSC27413
Pgk	PGK1	0.4887	DRSC34586
Pgk	PGK1	0.399613	DRSC26595
Pgk	PGK1	0.0971084	DRSC34587
Pgm	PGM1	0.285224	DRSC28517
Pgm	PGM1	0.113192	DRSC10490
Pgm	PGM1	0.0139489	DRSC40453
Pi3K59F	PIK3C3	-0.564573	DRSC36696
Pi3K59F	PIK3C3	-0.683766	DRSC37321
Pi3K68D	PIK3C2A	0.419962	DRSC28860
Pi3K68D	PIK3C2A	0.252345	DRSC34464
Pi3K68D	PIK3C2A	0.107361	DRSC32163
Pi3K68D	PIK3C2A	0.101038	DRSC32164
Pi3K92E	PIK3CG	0.0181883	DRSC36697
Pi3K92E	PIK3CG	-0.331721	DRSC16788
pic	DDB1	0.245192	DRSC31604
pic	DDB1	0.0355967	DRSC31603
pic	DDB1	-1.13923	DRSC16639
pk	PRICKLE2	0.916852	DRSC34930
pk	PRICKLE2	0.752712	DRSC24979
pk	PRICKLE2	-0.427741	DRSC34929
Pk61C	PDPK1	0.306789	DRSC30826
Pk61C	PDPK1	0.265285	DRSC27069
Pk61C	PDPK1	0.0431086	DRSC30825
Pk92B	MAP3K6/MAP3K15/MAP3K5	1.55332	DRSC21697
Pk92B	MAP3K6/MAP3K15/MAP3K5	1.10312	DRSC36690
Pk92B	MAP3K6/MAP3K15/MAP3K5	0.221554	DRSC36689
polo	PLK1	-0.12202	DRSC38944
polo	PLK1	-0.429861	DRSC37001
Pros26.4	PSMC1	0.699839	DRSC32052
Pros26.4	PSMC1	-0.656436	DRSC32051
Pros26.4	PSMC1	-0.778184	DRSC25012
Pros45	PSMC5	1.27753	DRSC32526
Pros45	PSMC5	0.567814	DRSC27933
Pros45	PSMC5	-0.884526	DRSC20571
Psa	NPEPPS	0.542761	DRSC41233
Psa	NPEPPS	0.239089	DRSC41234
Psa	NPEPPS	0.148344	DRSC08152
Rab1	RAB1A	-0.0254228	DRSC33340
Rab1	RAB1A	-0.274568	DRSC33339
Rab1	RAB1A	-1.15298	DRSC29851
Rab3	RAB3B	0.811079	DRSC35976
Rab3	RAB3B	0.467695	DRSC41236
Rab3	RAB3B	0.289834	DRSC07523
Rab3-GAP	RAB3GAP2	-0.779384	DRSC02001
Rab3-GAP	RAB3GAP2	-0.553335	DRSC28519
Rab8	RAB8A/RAB8B	0.32933	DRSC31659
Rab8	RAB8A/RAB8B	-0.13926	DRSC11261
Rab8	RAB8A/RAB8B	-0.902736	DRSC31658
Rab9Fb	RAB15	0.622089	DRSC19854
Rab9Fb	RAB15	0.106294	DRSC41238
Ras85D	NRAS	0.461058	DRSC31009
Ras85D	NRAS	0.10567	DRSC39132
Ras85D	NRAS	-0.0767872	DRSC16814
Rpn1	PSMD2	0.843273	DRSC32192
Rpn1	PSMD2	-0.718788	DRSC38454
Rpn1	PSMD2	-3.09008	DRSC11274
Rpt1	PSMC2	-1.10655	DRSC30799
Rpt1	PSMC2	0.398533	DRSC30800
Rpt1	PSMC2	-2.72961	DRSC07542
Rpt3	PSMC4	0.677524	DRSC32209
Rpt3	PSMC4	0.408343	DRSC32208
Rpt3	PSMC4	-0.458586	DRSC23412
Rpt3R	PSMC4	0.993848	DRSC16501
Rpt3R	PSMC4	0.865923	DRSC36329
Rpt3R	PSMC4	0.0772091	DRSC25067
Rpt6R	PSMC5	1.3928	DRSC41241
Rpt6R	PSMC5	0.230877	DRSC15431
Sas	NANS	0.222962	DRSC41242
Sas	NANS	-0.335959	DRSC27626
Sas	NANS	-2.14275	DRSC34856
scf	RCN2	0.81822	DRSC41243
scf	RCN2	-0.397712	DRSC08735
sec23	SEC23A/SEC23B	0.206082	DRSC31247
sec23	SEC23A/SEC23B	0.176865	DRSC31248
sec23	SEC23A/SEC23B	-0.253078	DRSC12387
Sec61alpha	SEC61A2	0.306103	DRSC31245
Sec61alpha	SEC61A2	-0.0948294	DRSC39936
Sec61alpha	SEC61A2	-1.01669	DRSC03256
sgg	GSK3B	-0.472076	DRSC31398
sgg	GSK3B	-0.575589	DRSC40670
sgg	GSK3B	-1.67462	DRSC23946
shi	DNM2	0.162745	DRSC34473
shi	DNM2	-0.620497	DRSC34472
shi	DNM2	-0.597773	DRSC29498
sima	HIF1A	0.311313	DRSC33100
sima	HIF1A	0.154297	DRSC28794
sima	HIF1A	0.0876272	DRSC40800
Slh	SCFD1	0.0706277	DRSC33353
Slh	SCFD1	0.00847491	DRSC33354
Slh	SCFD1	-0.935141	DRSC00789
slim	KIAA0265	0.0543784	DRSC41244
slim	KIAA0265	-0.191181	DRSC41245
slim	KIAA0265	-1.92601	DRSC06921
SMC1	SMC1A	0.531596	DRSC41247
SMC1	SMC1A	0.410778	DRSC16846
SMC1	SMC1A	0.139138	DRSC41246
Snap25	SNAP23	0.576322	DRSC21236
Snap25	SNAP23	-0.124263	DRSC41248
Snap25	SNAP23	-0.569015	DRSC21228
SNF1A	PRKAA1/2	0.757923	DRSC28055
SNF1A	PRKAA1/2	0.0804903	DRSC31401
SNF1A	PRKAA1/2	-0.813801	DRSC37033
SNF4Agamma	PRKAG1/2	0.35244	DRSC31404
SNF4Agamma	PRKAG1/2	0.464854	DRSC40676
SNF4Agamma	PRKAG1/2	-0.0228841	DRSC16847
Stlk	LYK5	1.60366	DRSC41249
Stlk	LYK5	0.399787	DRSC39268
Stlk	LYK5	-0.303852	DRSC37359
Tao-1	TAOK1	-1.05688	DRSC28431
Tao-1	TAOK1	-1.15211	DRSC34597
Tao-1	TAOK1	-1.15893	DRSC19573
Tcp-1eta	CCT7	1.53458	DRSC36387
Tcp-1eta	CCT7	0.243343	DRSC16410
Tcp-1eta	CCT7	0.0203519	DRSC41250
Thiolase	HADHB	-0.009964	DRSC41252
Thiolase	HADHB	-0.0624025	DRSC04663
Tor	FRAP1	0.339861	DRSC30664
Tor	FRAP1	0.356142	DRSC40810
Tor	FRAP1	-0.423098	DRSC02811
Tudor-SN	SND1	-0.0874874	DRSC41253
Tudor-SN	SND1	-0.187114	DRSC41254
Tudor-SN	SND1	1.26043	DRSC08581
Usp7	USP7	0.426922	DRSC18909
Usp7	USP7	-0.313175	DRSC26109
Usp7	USP7	-1.1465	DRSC19604
Vang	VANGL1	0.197575	DRSC39973
Vang	VANGL1	0.124853	DRSC41256
Vang	VANGL1	-0.475155	DRSC07570
Vps16A	PTPRA	0.194411	DRSC36082
Vps16A	PTPRA	-2.40965	DRSC16422
wal	ETFA	0.879784	DRSC26330
wal	ETFA	0.0527903	DRSC41257
wal	ETFA	-0.178829	DRSC07717
zip	MYH4	0.41396	DRSC22489
zip	MYH4	0.548674	DRSC40456
zip	MYH4	-0.261571	DRSC28416

## Sheet: additional genes screened
Gene Symbol (D.m)	Gene Symbol (H.s)	SSMD	amplicon
betaggt-I	PGGT1B	1.23831	DRSC41158
betaggt-I	PGGT1B	1.17569	DRSC03494
betaggt-II	RABGGTB	-0.120116	DRSC41159
betaggt-II	RABGGTB	-0.744934	DRSC00804
br	ZBTB44	0.0848545	DRSC40672
br	ZBTB44	-0.366938	DRSC25765
Buffy	BOK	0.492217	DRSC41160
Buffy	BOK	0.113693	DRSC05957
CG10426	INPP5E	-0.0856784	DRSC09723
CG10426	INPP5E	-0.329874	DRSC36900
CG10426	INPP5E	-1.13648	DRSC36899
CG12795	ZFAND2B	-0.0939127	DRSC00354
CG12795	ZFAND2B	-0.7294	DRSC41169
CG11268	ICMT	0.601955	DRSC41166
CG18324	SLC25A34	0.223319	DRSC41177
CG18324	SLC25A34	0.18605	DRSC26600
CG18324	SLC25A34	-0.210435	DRSC06721
CG3004	MLST8	0.264165	DRSC41178
CG3004	MLST8	-0.0996453	DRSC18262
CG3573	INPP5B	0.0690936	DRSC18576
CG3573	INPP5B	-0.0387651	DRSC33271
CG3573	INPP5B	-0.0875111	DRSC36745
CG8417	MPI	0.814796	DRSC41202
CG8417	MPI	-0.161308	DRSC16417
CG8475	PHKB	1.10799	DRSC03091
CG8475	PHKB	0.0160251	DRSC41203
Ciao1	CIAO1	-0.055647	DRSC06170
Ciao1	CIAO1	-0.38605	DRSC41210
Ciao1	CIAO1	-0.424944	DRSC33824
EcR	NR1H3	0.136363	DRSC37718
EcR	NR1H3	-0.4943	DRSC39130
Eip74EF	ELF2	0.159846	DRSC23794
Eip74EF	ELF2	-0.442082	DRSC40711
Eip93F	LCOR	0.436258	DRSC27506
Eip93F	LCOR	-0.498041	DRSC38542
Ggamma1	GNG7	0.261036	DRSC41222
Ggamma1	GNG7	-0.550621	DRSC07435
Ggamma30A	GNG13	0.339899	DRSC02715
Ggamma30A	GNG13	-0.566314	DRSC03331
Ggamma30A	GNG13	-0.467759	DRSC41223
Mtl	RHOG	0.386164	DRSC41229
Mtl	RHOG	0.0858762	DRSC16751
Mtl	RHOG	-0.0579981	DRSC36493
MYPT-75D	PPP1R16A	0.883674	DRSC10743
MYPT-75D	PPP1R16A	0.752602	DRSC41230
Pde11	PDE5A	0.22994	DRSC37337
Pde11	PDE5A	-0.0535188	DRSC26665
Pde11	PDE5A	-0.382199	DRSC02028
Pde6	PDE11A	0.696593	DRSC16403
Pde6	PDE11A	-0.0963694	DRSC16402
Pten	PTEN	0.0650401	DRSC03402
Pten	PTEN	0.0123825	DRSC29950
Rab14	RAB14	-0.0653603	DRSC41235
Rab14	RAB14	-0.166411	DRSC28941
Rab14	RAB14	-0.172333	DRSC03403
Rab2	RAB2A	0.376305	DRSC31649
Rab2	RAB2A	0.237251	DRSC31648
Rab2	RAB2A	-2.19033	DRSC26810
Rab6	RAB6A	1.23332	DRSC41237
Rab6	RAB6A	0.0424197	DRSC03404
Rab6	RAB6A	-0.396341	DRSC25636
Rala	RALA	0.401623	DRSC41239
Rala	RALA	-0.474341	DRSC41240
Rala	RALA	-1.57511	DRSC27866
Rho1	RHOA	0.444014	DRSC30797
Rho1	RHOA	-0.171923	DRSC30798
Rho1	RHOA	-0.371064	DRSC07530
S6k	RPS6KB1	-0.0837632	DRSC36709
S6k	RPS6KB1	-0.898037	DRSC11276
ste14	ICMT	0.220673	DRSC09834
ste14	ICMT	-0.226869	DRSC39884
synj	SYNJ1	0.493801	DRSC04526
synj	SYNJ1	0.310413	DRSC36875
synj	SYNJ1	0.0331221	DRSC36874
trpml	MCOLN3	-0.443754	DRSC39630
trpml	MCOLN3	-0.661006	DRSC11032
UBL3	UBL3	0.0164918	DRSC37210
UBL3	UBL3	-0.0170649	DRSC41255
UBL3	UBL3	-0.382754	DRSC23292
